# Supplementary material for: Molecular Dynamics Studies on the Structural Stability Prediction of SARS-CoV-2 Variants Including Multiple Mutants
Source: Int J Mol Sci. 2022 Apr 29;23(9):4956. doi: 10.3390/ijms23094956 (PMC9106056; doi:10.3390/ijms23094956)
Supplement: Supplementary file 1 [file ijms-23-04956-s001.zip]

Archive with 1 entries (1 files):
- ijms-1672443-supplementary.pdf
